# Supplementary material for: Implementing Symptom-Based Predictive Models for Early Diagnosis of Pediatric Respiratory Viral Infections
Source: Viruses. 2025 Apr 8;17(4):546. doi: 10.3390/v17040546 (PMC12031125; doi:10.3390/v17040546)
Supplement: Supplementary file 1 [file viruses-17-00546-s001.zip]

Archive with 1 entries (1 files):
- viruses-3539168-supplementary.pdf
